# Supplementary material for: Abnormal Dynamic Reconfiguration of Multilayer Temporal Networks in Patients with Bipolar Disorder
Source: Brain Sci. 2024 Sep 19;14(9):935. doi: 10.3390/brainsci14090935 (PMC11430687; doi:10.3390/brainsci14090935)
Supplement: Supplementary file 1 [file brainsci-14-00935-s001.zip]

Archive with 1 entries (1 files):
- brainsci-3187652-supplementary.pdf
